# Supplementary material for: Leptin and Adiponectin as Uremic Adipokines: Associations with Survival in a Prospective Hemodialysis Cohort
Source: Toxins (Basel). 2025 Oct 25;17(11):525. doi: 10.3390/toxins17110525 (PMC12656480; doi:10.3390/toxins17110525)
Supplement: Supplementary file 1 [file toxins-17-00525-s001.zip]

Archive with 1 entries (1 files):
- toxins-3758527-supplementary.pdf
